# Supplementary material for: Enhanced Superconducting Critical Parameters in a New High-Entropy Alloy Nb0.34Ti0.33Zr0.14Ta0.11Hf0.08
Source: Materials (Basel). 2023 Aug 24;16(17):5814. doi: 10.3390/ma16175814 (PMC10489023; doi:10.3390/ma16175814)
Supplement: Supplementary file 1 [file materials-16-05814-s001.zip]

Archive with 1 entries (1 files):
- materials-2488934-supplementary.pdf
